# Supplementary material for: Influence of Galectin-3 on the Innate Immune Response during Experimental Cryptococcosis
Source: J Fungi (Basel). 2021 Jun 20;7(6):492. doi: 10.3390/jof7060492 (PMC8234158; doi:10.3390/jof7060492)
Supplement: Supplementary file 1 [file jof-07-00492-s001.zip]

Archive with 5 entries (4 files):
- Supplementary S1, S2, S3 and S4_version 2/
- Supplementary S1, S2, S3 and S4_version 2/Supplementary Table S1_ Art 2 mod. correct.xlsx
- Supplementary S1, S2, S3 and S4_version 2/Supplementary Table S2_ Art 2 mod. correct..xlsx
- Supplementary S1, S2, S3 and S4_version 2/Supplementary Table S3_ Art 2 mod. correct.xlsx
- Supplementary S1, S2, S3 and S4_version 2/Supplementary Table S4_ Art 2 mod. correct.xlsx
