# Supplementary material for: Influence of Galectin-3 on the Innate Immune Response during Experimental Cryptococcosis
Source: J Fungi (Basel). 2021 Jun 20;7(6):492. doi: 10.3390/jof7060492 (PMC8234158; doi:10.3390/jof7060492)
Supplement: Supplementary file 1 [file jof-07-00492-s001.zip › Supplementary S1, S2, S3 and S4_version 2/Supplementary Table S1_ Art 2 mod. correct.xlsx]

## Sheet: Table S1.
Table S1. Fold Regulation RT² Profiler™ PCR Array Mouse Antifungal Response
		LUNG				SPLEEN				BRAIN
RefSeq Number	Gene	WT CTL vs. INF	Gal-3 KO CTL vs. INF	WT vs. Gal-3 KO INF		WT CTL vs. INF	Gal-3 KO CTL vs. INF	WT vs. Gal-3 KO INF		WT CTL vs. INF	Gal-3 KO CTL vs. INF	WT vs. Gal-3 KO INF
NM_009740	Bcl10	-2.42	-1.75	-1.23		-2.28	1.01	-1.13		-1.91	-1.89	-1.30
NM_009778	C3	1.03	1.71	-1.22		-2.41	1.17	1.10		6.61	-1.06	-4.86
NM_007577	C5ar1	-3.13	-2.25	-1.08		1.06	-1.17	-1.56		2.56	-1.83	-7.89
NM_001037747	Card9	-1.76	-2.71	-1.52		-2.20	-1.01	-1.40		-2.59	-1.56	-1.32
NM_009807	Casp1	-1.19	-1.01	1.00		-2.07	-1.79	-1.66		1.91	-1.72	-2.22
NM_009812	Casp8	-1.68	-1.49	1.08		-1.72	-1.29	-1.27		1.26	-1.57	-2.57
NM_011331	Ccl12	4.21	11.39	2.33		1.28	1.54	1.14		45.41	-1.14	-26.72
NM_016960	Ccl20	-2.16	1.37	-2.07		-2.10	1.06	-1.06		-1.14	1.08	-1.09
NM_013653	Ccl5	-1.36	-2.73	-1.79		-1.68	-1.82	-1.78		3.90	-1.55	-3.81
NM_009912	Ccr1	2.99	2.89	-1.26		1.25	-1.45	-1.09		6.75	1.16	-9.85
NM_009917	Ccr5	3.12	6.02	-1.37		12.38	-1.27	-1.44		3.04	-1.16	-38.32
NM_009841	Cd14	-1.17	1.10	-1.24		-1.56	-1.09	-1.48		1.61	-1.27	-3.20
NM_144943	Cd207	-3.29	-6.77	-2.85		-6.19	-2.28	-1.29		-1.14	1.08	-1.09
NM_133238	Cd209a	-1.81	-4.32	-2.77		-4.72	-2.75	1.00		1.31	-2.45	-2.07
NM_007643	Cd36	-1.97	-2.33	-1.19		-2.16	-1.04	1.01		1.65	1.20	-1.09
NM_011611	Cd40	-2.14	-2.23	-1.40		-1.97	-1.48	-1.32		1.43	-1.26	-1.95
NM_007650	Cd5	-1.06	-1.36	-2.10		-2.08	-1.68	-1.32		-1.46	-1.36	1.21
NM_009856	Cd83	-1.27	-1.21	-1.65		-1.56	-1.08	-1.27		-2.44	-1.42	1.06
NM_023186	Chia1	7.79	4.26	-1.93		-1.87	11.16	3.73		1.19	-1.09	-2.03
NM_020001	Clec4n	-1.33	-1.38	1.02		-1.15	1.13	-1.13		2.31	1.30	-1.04
NM_020008	Clec7a	4.12	4.11	-1.29		-1.78	-1.17	-1.39		13.41	-1.84	-16.68
NM_130449	Colec12	-2.69	-2.30	-1.05		-2.03	-1.27	1.37		-2.88	61.82	1.29
NM_009969	Csf2	-4.78	-3.16	-1.84		-16.11	-10.85	1.27		3.90	-1.80	-2.19
NM_009971	Csf3	-1.20	-1.03	1.26		-2.10	-1.44	-1.06		-1.15	1.08	-1.66
NM_008176	Cxcl1	3.61	3.01	1.21		-2.33	1.07	-1.91		2.54	1.08	-3.16
NM_021274	Cxcl10	2.25	22.16	2.69		-2.10	-1.15	-1.07		49.69	1.11	-34.78
NM_019494	Cxcl11	-1.20	-1.03	1.26		-2.10	1.06	-1.06		1.36	1.08	-1.69
NM_203320	Cxcl3	6.46	13.64	1.00		-1.91	1.06	-1.17		-1.14	1.08	-1.09
NM_008599	Cxcl9	10.21	21.11	2.23		-2.20	-1.99	-1.36		2.88	1.08	-3.58
NM_007974	F2rl1	-6.36	-10.85	-2.13		-3.94	-1.33	1.47		1.22	1.02	-1.53
NM_010171	F3	-1.06	-1.24	-1.28		-1.89	-1.06	-1.15		-1.83	1.23	1.27
NM_010186	Fcgr1	-1.19	2.22	-1.09		1.03	-1.21	-2.17		4.55	-1.18	-8.88
NM_010188	Fcgr3	2.89	3.53	-1.13		1.03	-1.35	-1.88		3.00	-1.02	-4.08
NM_144559	Fcgr4	1.28	1.89	1.35		1.21	1.05	-2.45		20.75	1.69	-10.78
NM_010190	Fcnb	-1.20	-1.03	1.26		1.59	2.43	-1.27		1.25	2.04	1.21
NM_010234	Fos	-1.79	-3.58	-2.57		-2.77	-1.41	-1.78		-11.35	1.52	3.03
NM_008337	Ifng	1.03	2.60	3.05		-1.75	-1.35	-1.42		2.24	1.08	-2.79
NM_010546	Ikbkb	-2.82	-3.39	-1.96		-3.63	1.36	1.26		-2.02	-1.99	-1.68
NM_010548	Il10	3.19	1.92	-1.54		1.93	1.16	-1.61		-1.14	1.08	-1.09
NM_008351	Il12a	-4.34	-8.22	-3.94		-1.41	-1.30	-1.26		-2.08	-1.14	-1.52
NM_001303244	Il12b	-1.45	1.54	-2.85		-1.18	-1.04	-2.16		1.57	-1.51	-1.21
NM_008360	Il18	-4.72	-4.56	-1.16		-1.39	-1.40	-1.96		-1.18	-1.41	-1.65
NM_010554	Il1α	1.40	2.93	-1.03		-2.13	-1.26	-1.45		6.26	-1.57	-11.39
NM_008361	Il1β	1.76	2.36	-1.14		-1.66	-1.95	-3.14		6.08	-1.21	-5.74
NM_008362	Il1r1	-3.03	-2.71	-1.52		-3.32	1.10	1.64		-1.44	-1.73	-2.51
NM_008366	Il2	-1.47	-1.03	1.20		-1.29	-3.58	-1.73		1.41	-1.25	-1.09
NM_031252	Il23a	-1.70	-1.03	1.26		-2.10	-1.20	-1.06		-5.96	-1.61	4.06
NM_001314054	Il6	8.01	19.84	1.17		1.13	-1.24	-1.16		4.94	1.08	-6.15
NM_008363	Irak1	-2.73	-2.99	-1.72		-1.62	-1.14	-1.25		-2.03	-1.30	1.06
NM_029926	Irak4	-1.81	-1.75	-1.32		-2.16	-1.08	-1.06		-1.24	-1.21	-2.38
NM_008401	Itgam	1.51	1.33	-1.60		-2.43	-1.35	-1.07		1.81	-1.95	-8.75
NM_008404	Itgb2	1.74	1.35	-1.16		-2.25	-1.21	-1.12		1.90	1.48	-2.30
NM_010591	Jun	-4.08	-5.74	-1.62		-2.68	1.65	1.21		-2.40	-1.77	-1.91
NM_010747	Lyn	-2.84	-2.69	-1.42		-1.49	-1.28	-1.31		-1.52	-1.71	-1.57
NM_172833	Malt1	1.07	1.45	-1.07		-3.46	1.04	1.37		-2.63	-1.55	-1.21
NM_009157	Map2k4	-2.05	-2.20	-1.42		-2.04	1.04	-1.07		-1.40	-1.46	-1.91
NM_172688	Map3k7	-2.37	-1.96	-1.36		-2.69	1.20	1.40		-1.61	-1.17	-1.59
NM_011951	Mapk14	-3.99	-3.41	-1.26		-2.71	2.01	1.48		-1.83	-1.32	-1.56
NM_016700	Mapk8	-1.13	-1.85	-1.74		-1.29	-1.27	-1.55		-1.51	-1.26	1.03
NM_010776	Mbl2	1.19	-2.11	1.84		-2.10	1.06	-1.06		-1.56	1.47	4.20
NM_008625	Mrc1	3.44	2.68	1.20		2.35	1.00	-1.10		2.78	1.08	-3.78
NM_010851	Myd88	-2.11	-1.26	-1.47		-2.11	-2.73	-4.56		1.69	-1.38	-2.55
NM_008689	Nfkb1	-1.55	-2.22	-1.29		-1.66	-1.57	-1.31		-2.20	1.21	1.28
NM_010907	Nfkbia	-1.30	-2.08	-1.13		-2.06	1.00	1.11		-1.54	1.74	1.48
NM_145827	Nlrp3	-1.76	-2.48	1.25		-1.85	1.20	1.45		1.43	1.28	-1.95
NM_008730	Nptx1	-6.22	-3.71	1.26		-2.10	1.06	-1.06		-4.21	-2.33	-3.63
NM_172285	Plcg2	-1.11	-1.58	-1.27		-1.61	-1.19	-1.09		1.35	1.04	-1.88
NM_011198	Ptgs2	-1.64	-3.39	-1.57		-2.10	-2.23	-1.06		1.50	-1.11	-4.38
NM_013545	Ptpn6	-1.31	-1.69	-1.35		-2.07	-1.03	1.12		1.55	-1.19	-2.41
NM_008987	Ptx3	2.47	2.48	1.00		-2.10	1.06	-1.06		19.49	1.24	-8.22
NM_023258	Pycard	1.70	1.62	1.07		-1.42	-1.37	-1.23		2.49	-1.03	-3.81
NM_029780	Raf1	-2.34	-3.76	-1.59		-1.59	1.04	1.07		-2.11	-1.03	1.16
NM_001004157	Scarf1	-2.60	-5.13	-1.16		-4.53	1.38	2.53		-1.89	3.07	1.96
NM_009160	Sftpd	1.12	-1.48	-1.18		-4.66	10.06	3.68		1.42	1.71	3.05
NM_007707	Socs3	-2.29	-1.67	-1.32		-2.07	1.58	-1.53		5.37	1.44	-10.27
NM_011375	St3gal5	-2.37	-4.50	-1.88		1.23	3.07	1.61		-1.90	-1.04	1.13
NM_009283	Stat1	-1.16	1.21	1.31		-1.16	1.34	1.21		1.78	1.13	-2.95
NM_011518	Syk	-3.29	-2.11	-2.28		-7.26	-1.47	-1.09		2.24	1.13	-2.87
NM_054096	Tirap	-2.00	-3.16	-1.54		-1.26	1.47	1.03		-1.06	-1.16	-1.97
NM_011905	Tlr2	-1.61	-3.36	-1.56		-1.30	1.06	1.04		1.21	-1.61	-3.61
NM_021297	Tlr4	-1.73	-1.41	-1.36		1.02	1.96	1.61		2.52	-1.80	-5.03
NM_031178	Tlr9	-1.48	-1.47	-1.44		1.06	-1.56	1.25		3.33	1.09	-3.48
NM_013693	Tnf	-1.48	-1.05	1.89		-1.84	1.87	1.95		-1.14	1.08	-1.09
NM_009424	Traf6	-2.34	-4.26	-2.22		-1.54	1.06	1.33		-2.14	-1.20	-1.52
