# Supplementary material for: Influence of Galectin-3 on the Innate Immune Response during Experimental Cryptococcosis
Source: J Fungi (Basel). 2021 Jun 20;7(6):492. doi: 10.3390/jof7060492 (PMC8234158; doi:10.3390/jof7060492)
Supplement: Supplementary file 1 [file jof-07-00492-s001.zip › Supplementary S1, S2, S3 and S4_version 2/Supplementary Table S2_ Art 2 mod. correct..xlsx]

## Sheet: Table S2
Table S2. Gene expression profiles in the lungs of the WT and Gal-3 KO mice in the presence of Cryptococcus neoformans infection
	Up-regulated				Down- regulated
Gene	WT CTL vs. INF	Gal-3 KO CTL vs. INF	WT vs. Gal-3 KO INF		WT CTL vs. INF	Gal-3 KO CTL vs. INF	WT vs. Gal-3 KO INF	RefSeq	Descriptions
Bcl10	-	-	-		-2.42	-	-	NM_009740	B-cell leucemia/ lymphoma 10
C5ar1	-	-	-		-3.13	-2.25	-	NM_007577	Complement component 5a, receptor 1
Card9	-	-	-		-	-2.71	-	NM_001037747	Caspase recruitment domain family, member 9
Ccl5	-	-			-	-2.73	-	NM_013653	Chemokine (C-C motif) ligand 5
Ccl12	4.21	11.39	2.33		-	-	-	NM_011331	Chemokine (C-C motif) ligand 12
Ccl20	-	-	-		-2.16	-	-2.07	NM_016960	Chemokine (C-C motif) ligand 20
Ccr1	2.99	2.89	-		-	-	-	NM_009912	Chemokine (C-C motif) receptor 1
Ccr5	3.12	6.02	-		-	-	-	NM_009917	Chemokine (C-C motif) receptor 5
Cd207	-	-	-		-3.29	-6.77	-2.85	NM_144943	207 antigen
Cd209a	-	-	-		-	-4.32	-2.77	NM_133238	CD209a antigen
Cd36	-	-	-		-	-2.33	-	NM_007643	CD36 antigen
Cd40	-	-	-		-2.14	-2.23	-	NM_011611	CD40 antigen
Cd5	-	-	-		-	-	-2.1	NM_007650	CD5 antigen
Chia1	7.79	4.26	-		-	-	-	NM_023186	Chitinase
Clec7a	4.12	4.11	-		-	-	-	NM_020008	C- type lectin domain family 7, member a
Colec12	-	-	-		-2.69	-2.3	-	NM_130449	Collectin sub-family member 12
Csf2	-	-	-		-4.78	-3.16	-	NM_009969	Colony stimulating fator 2 (granulocyte-machophage)
Cxcl1	3.61	3.01	-		-	-	-	NM_008176	Chemokine (C-X-C motif) ligand 1
Cxcl10	2.25	22.16	2.69		-	-	-	NM_021274	Chemokine (C-X-C motif) ligand 10
Cxcl3	6.46	13.64	-		-	-	-	NM_203320	Chemokine (C-X-C motif) ligand 3
Cxcl9	10.21	21.11	2.23		-	-	-	NM_008599	Chemokine (C-X-C motif) ligand 9
F2rl1	-	-	-		-6.36	-10.85	-2.13	NM_007974	Coagulation fator II (thrombin) receptor- like 1
Fcgr1	-	2.22	-		-	-	-	NM_010186	Fc Receptor, IgG, high affinity I
Fcgr3	2.89	3.53	-		-	-	-	NM_010188	Fc Receptor, IgG, low affinity III
Fos	-	-	-		-	-3.58	-2.57	NM_010234	FBJ osteosarcoma oncogene
Ifn-ɣ	-	2.6	3.05		-	-	-	NM_008337	Interferon gamma
Ikbkb	-	-	-		-2.82	-3.39	-	NM_010546	Inhibitor of Kappa B kinase β
Il-12a	-	-	-		-4.34	-8.22	-3.94	NM_008351	Interleukin 12A
Il-12b	-	-	-		-	-	-2.85	NM_001303244	Interleukin 12B
Il-18	-	-	-		-4.72	-4.56	-	NM_008360	Interleukin 18
Il-10	3.19	-	-		-	-	-	NM_010548	Interleukin 10
Il-1α	-	2.93	-		-	-	-	NM_010554	Interleukin 1 alpha
Il-1β	-	2.36	-		-	-	-	NM_008361	Interleukin 1 beta
Il-6	8.01	19.84	-		-	-	-	NM_001314054	Interleukin 6
Il1r1	-	-	-		-3.03	-2.71	-	NM_008362	Interleukin 1 receptor, type I
Irak1	-	-	-		-2.73	-2.99	-	NM_008363	Interleukin-1 receptor- associated kinase 1
Jun	-	-	-		-4.08	-5.74	-	NM_010591	Jun oncogene
Lyn	-	-	-		-2.84	-2.69	-	NM_010747	Yamaguchi sarcoma viral (v-yes-1) oncogene homolog
Map2k4	-	-	-		-2.05	-2.2	-	NM_009157	Mitogen-actived protein kinase kinase 4
Map3k7	-	-	-		-2.37	-	-	NM_172688	Mitogen-actived protein kinase kinase kinase 7
Mapk14	-	-	-		-3.99	-3.41	-	N M_011951	Mitogen-actived protein kinase 14
Mbl2	-	-	-		-	-2.11	-	NM_010776	Mannose-binding lectin (Protein C) 2
Mrc1	3.44	2.68	-		-	-	-	NM_008625	Mannose receptor, C, type 1
Myd88	-	-	-		-2.11	-	-	NM_010851	Myeloid differentiation primary response gene 88
Nfkb1	-	-	-		-	-2.22	-	NM_008689	Nuclear fator of kappa light polypeptide gene enhancer in B-cells 1, p105
Nfkbia	-	-	-		-	-2.08	-	NM_010907	Nuclear fator of kappa light polypeptide gene enhancer in B-cells inhibitor, alpha
Nlrp3	-	-	-		-	-2.48	-	NM_145827	NLR Family, pyrin domain containing 3
Nptx1	-	-	-		-6.22	-3.71	-	NM_008730	Neuronal pentraxina 1
Ptgs2	-	-	-		-	-3.39	-	NM_011198	Prostaglandin- endoperoxide synthase 2
Ptx3	2.47	2.48	-		-	-		NM_008987	Pentraxin related gene
Raf1	-	-	-		-2.34	-3.76	-	NM_029780	V-raf leucemia viral oncogene 1
Scarf1	-	-	-		-2.6	-5.13	-	NM_001004157	Scavenger receptor class F, member 1
Socs3	-	-	-		-2.29	-	-	NM_007707	Suppressor of cytokine signaling 3
St3gal5	-	-	-		-2.37	-4.5	-	NM_011375	ST3 β-galactoside α-2,3-sialyltransferase 5
Syk	-	-	-		-3.29	-2.11	-2.28	NM_011518	Spleen tyrosine Kinase
Tirap	-	-	-		-	-3.16	-	NM_054096	Toll-interleukin 1 receptor (TIR)
Tlr2	-	-	-		-	-3.36	-	NM_011905	Toll-like receptor 2
Traf6	-	-	-		-2.34	-4.26	-2.22	NM_009424	Tnf receptor- associated factor 6
