# Supplementary material for: Influence of Galectin-3 on the Innate Immune Response during Experimental Cryptococcosis
Source: J Fungi (Basel). 2021 Jun 20;7(6):492. doi: 10.3390/jof7060492 (PMC8234158; doi:10.3390/jof7060492)
Supplement: Supplementary file 1 [file jof-07-00492-s001.zip › Supplementary S1, S2, S3 and S4_version 2/Supplementary Table S3_ Art 2 mod. correct.xlsx]

## Sheet: Table S3
Table S3. Gene expression profiles in the spleens of the WT and Gal-3 KO mice in the presence of Cryptococcus neoformans infection
	Up- regulated				Down- regulated
Gene	WT CTL vs. INF	Gal-3 KO CTL vs. INF	WT vs. Gal-3 KO INF		WT CTL vs. INF	Gal-3 KO CTL vs. INF	WT vs. Gal-3 KO INF	RefSeq	Descriptions
Bcl10	-	-	-		-2.28	-	-	NM_009740	B-cell leucemia/lymphoma 10
C3	-	-	-		-2.41	-	-	NM_009778	Complement component 3
Casp1	-	-	-		-2.07	-	-	NM_009807	Caspase 1
Card9	-	-	-		-2.2	-	-	NM_001037747	Caspase recruitment domain family, member 9
Ccl20	-	-	-		-2.1	-	-	NM_016960	Chemokine (C-C motif) ligand 20
Ccr5	12.38	-	-		-	-	-	NM_009917	Chemokine (C-C motif) receptor 5
Cd207	-	-	-		-6.19	-2.28	-	NM_144943	207 antigen
Cd209a	-	-	-		-4.72	-2.75	-	NM_133238	CD209a antigen
Cd36	-	-	-		-2.16	-	-	NM_007643	CD36 antigen
Cd5	-	-	-		-2.08	-	-	NM_007650	CD5 antigen
Chia1	-	11.16	3.73		-	-	-	NM_023186	Chitinase
Colec12	-	-	-		-2.03	-	-	NM_130449	Collectin sub-family member 12
Csf2	-	-	-		-16.11	-10.85	-	NM_009969	Colony stimulating fator 2 (granulocyte-machophage)
Csf3	-	-	-		-2.1	-	-	NM_009971	Colony stimulating fator 3 (granulocyte)
Cxcl1	-	-	-		-2.33	-	-	NM_008176	Chemokine (C-X-C motif) ligand 1
Cxcl9	-	-	-		-2.2	-	-	NM_008599	Chemokine (C-X-C motif) ligand 9
Cxcl10	-	-	-		-2.1	-	-	NM_021274	Chemokine (C-X-C motif) ligand 10
Cxcl11	-	-	-		-2.1	-	-	NM_019494	Chemokine (C-X-C motif) ligand 11
F2rl1	-	-	-		-3.94	-	-	NM_007974	Coagulation fator II (thrombin) receptor- like 1
Fcgr1	-	-	-		-	-	-2.17	NM_010186	Fc Receptor, IgG, high affinity I
Fcgr3	-	-	-		-	-	-	NM_010188	Fc Receptor, IgG, low affinity III
Fcgr4	-	-	-		-	-	-2.45	NM_144559	Fc receptor, IgG, low affinity IV
Fcnb	-	2.43	-		-	-	-	NM_010190	Ficolin B
Fos	-	-	-		-2.77	-	-	NM_010234	FBJ osteosarcoma oncogene
Ikbkb	-	-	-		-3.63	-	-	NM_010546	Inhibitor of Kappa B kinase β
Il-2	-	-	-		-	-3.58	-	NM_008366	Interleukin 2
Il-12b	-	-	-		-	-	-2.16	NM_001303244	Interleukin 12B
Il-1α	-	-	-		-2.13	-	-	NM_010554	Interleukin 1 alpha
Il-1β	-	-	-		-	-	-3.14	NM_008361	Interleukin 1 beta
Il-23a	-	-	-		-2.1	-	-	NM_031252	Interleukin 23A
Il1r1	-	-	-		-3.32	-	-	NM_008362	Interleukin 1 receptor, type I
Irak4	-	-	-		-2.16	-	-	NM_029926	Interleukin-1 receptor- associated kinase 4
Itgam	-	-	-		-2.25	-	-	NM_008401	Integrin alpha M
Itgb2	-	-	-		-2.44	-	-	NM_008404	Integrin beta 2
Jun	-	-	-		-2.68	-	-	NM_010591	Jun oncogene
Malt1	-	-	-		-3.46	-	-	NM_172833	Mucosa associated lymphoid tissue lymphoma translocation gene 1
Map2k4	-	-	-		-2.04	-	-	NM_009157	Mitogen-actived protein kinase kinase 4
Map3k7	-	-	-		-2.69	-	-	NM_172688	Mitogen-actived protein kinase kinase kinase 7
Mapk14	-	2.01	-		-2.71	-	-	N M_011951	Mitogen-actived protein kinase 14
Mbl2	-	-	-		-2.1	-	-	NM_010776	Mannose-binding lectin (Protein C) 2
Mrc1	2.35	-	-		-	-	-	NM_008625	Mannose receptor, C, type 1
Myd88	-	-	-		-2.11	-2.73	-4.56	NM_010851	Myeloid differentiation primary response gene 88
Nfkbia	-	-	-		-2.06	-	-	NM_010907	Nuclear fator of kappa light polypeptide gene enhancer in B-cells inhibitor, alpha
Nptx1	-	-	-		-2.1	-	-	NM_008730	Neuronal pentraxina 1
Ptgs2	-	-	-		-2.1	-2.23	-	NM_011198	Prostaglandin- endoperoxide synthase 2
Ptpn6	-	-	-		-2.07	-	-	NM_013545	Protein tyrosine phosphatase, non-receptor type 6
Ptx3	-	-	-		-2.1	-	-	NM_008987	Pentraxin related gene
Scarf1	-	-	2.53		-4.53	-	-	NM_001004157	Scavenger receptor class F, member 1
Sftpd	-	10.06	3.68		-4.66	-	-	NM_009160	Surfactant associated protein D
Socs3	-	-	-		-2.07	-	-	NM_007707	Suppressor of cytokine signaling 3
St3gal5	-	3.07	-		-	-	-	NM_011375	ST3 β-galactoside α-2,3-sialyltransferase 5
Syk	-	-	-		-7.26	-	-	NM_011518	Spleen tyrosine Kinase
