# Supplementary material for: Influence of Galectin-3 on the Innate Immune Response during Experimental Cryptococcosis
Source: J Fungi (Basel). 2021 Jun 20;7(6):492. doi: 10.3390/jof7060492 (PMC8234158; doi:10.3390/jof7060492)
Supplement: Supplementary file 1 [file jof-07-00492-s001.zip › Supplementary S1, S2, S3 and S4_version 2/Supplementary Table S4_ Art 2 mod. correct.xlsx]

## Sheet: Table S4
Table S4. Gene expression profiles in the brains of the WT and Gal-3 KO mice in the presence of Cryptococcus neoformans infection
	Up- regulated				Down- regulated
Gene	WT CTL vs. INF	Gal-3 KO CTL vs. INF	WT vs. Gal-3 KO INF		WT CTL vs. INF	Gal-3 KO CTL vs. INF	WT vs. Gal-3 KO INF	RefSeq	Descriptions
C3	6.61	-	-		-	-	-4.86	NM_009778	Complement component 3
C5ar1	2.56	-	-		-	-	-7.89	NM_007577	Complement component 5a, receptor 1
Card9	-	-	-		-2.59	-	-	NM_001037747	Caspase recruitment domain family, member 9
Casp1	-	-	-		-	-	-2.22	NM_009807	Caspase 1
Casp8	-	-	-		-	-	-2.57	NM_009812	Caspase 8
Ccl12	45.41	-	-		-	-	-26.72	NM_011331	Chemokine (C-C motif) ligand 12
Ccl5	3.9	-	-		-	-	-3.81	NM_013653	Chemokine (C-C motif) ligand 5
Ccr1	6.75	-	-		-	-	-9.85	M_009912	Chemokine (C-C motif) receptor 1
Ccr5	3.04	-	-		-	-	-38.32	NM_009917	Chemokine (C-C motif) receptor 5
Cd14	-	-	-		-	-	-3.2	NM_009841	CD 14 antigen
Cd209a	-	-	-		-	-2.45	-2.07	NM_133238	CD 209a antigen
Cd83	-	-	-		-2.44	-	-	NM_009856	CD 83 antigen
Chia1	-	-	-		-	-	-2.03	NM_023186	Chitinase
Clec4n	2.31	-	-		-	-	-	NM_020001	C- type lectin domain family 4, member n
Clec7a	13.41	-	-		-	-	-16.68	NM_020008	C- type lectin domain family 7, member a
Colec12	-	61.82	-		-2.88	-	-	NM_130449	Collectin sub-family member 12
Csf2	3.9	-	-		-	-	-2.19	NM_009969	Colony stimulating fator 2 (granulocyte-machophage)
Cxcl1	2.54	-	-		-	-	-3.16	NM_008176	Chemokine (C-X-C motif) ligand 11
Cxcl10	49.69	-	-		-	-	-34.78	NM_021274	Chemokine (C-X-C motif) ligand 10
Cxcl9	2.88	-	-		-	-	-3.58	NM_008599	Chemokine (C-X-C motif) ligand 9
Fcgr1	4.55	-	-		-	-	-8.88	NM_010186	Fc receptor, IgG, high affinity I
Fcgr3	3	-	-		-	-	-4.08	NM_010188	Fc receptor, IgG, low affinity III
Fcgr4	20.75	-	-		-	-	-10.78	NM_144559	Fc receptor, IgG, low affinity IV
Fcnb	-	2.04	-		-	-	-	NM_010190	Ficolin B
Fos	-	-	3.03		-11.35	-	-	NM_010234	FBJ osteosarcoma oncogene
Ifn-ɣ	2.24	-	-		-	-	-2.79	NM_008337	Interferon gamma
Ikbkb	-	-	-		-2.02	-	-	NM_010546	Inhibitor of Kappa B kinase β
Il-12a	-	-	-		-2.08	-	-	NM_008351	Interleukin 12A
Il-1α	6.26	-	-		-	-	-11.39	NM_010554	Interleukin 1 alpha
Il-1β	6.08	-	-		-	-	-5.74	NM_008361	Interleukin 1 beta
Il1r1	-	-	-		-	-	-2.51	NM_008362	Interleukin 1 receptor, type I
Il-23a	-	-	4.06		-5.96	-	-	NM_031252	Interleukin 23A
Il-6	4.94	-	-		-	-	-6.15	NM_001314054	Interleukin 6
Irak1	-	-	-		-2.03	-	-	NM_008363	Interleukin-1 receptor- associated kinase 1
Irak4	-	-	-		-	-	-2.38	NM_029926	Interleukin-1 receptor- associated kinase 4
Itgam	-	-	-		-	-	-8.75	NM_008401	Integrin alpha M
Itgb2	-	-	-		-	-	-2.3	NM_008404	Integrin beta 2
Jun	-	-	-		-2.4	-	-	NM_010591	Jun oncogene
Malt1	-	-	-		-2.63	-	-	NM_172833	Mucosa associated lymphoid tissue lymphoma translocation gene 1
Mbl2	-	-	4.2		-	-	-	NM_010776	Mannose-binding lectin (Protein C) 2
Mrc1	2.78	-	-		-	-	-3.78	NM_008625	Mannose-receptor, C-type 1
Myd88	-	-	-		-	-	-2.55	NM_010851	Myeloid differentiation primary response gene 88
Nfkb1	-	-	-		-2.2	-	-	NM_008689	Nuclear fator of kappa light polypeptide gene enhancer in B-cells 1, p105
Nptx1	-	-	-		-4.21	-2.33	-3.63	NM_008730	Neuronal pentraxina 1
Ptgs2	-	-	-		-	-	-4.38	NM_011198	Prostaglandin- endoperoxide synthase 2
Ptpn6	-	-	-		-	-	-2.41	NM_013545	Protein tyrosine phosphatase, non-receptor type 6
Ptx3	19.49	-	-		-		-8.22	NM_008987	Pentraxin related gene
Pycard	2.49	-	-		-	-	-3.81	NM_023258	PYD and Card domain containing
Raf1	-	-	-		-2.11	-	-	NM_029780	V-raf leucemia viral oncogene 1
Scarf1	-	3.07	-		-	-	-	NM_001004157	Scavenger receptor class F, member 1
Sftpd	-	-	3.05		-	-	-	NM_009160	Surfactant associated protein D
Socs3	5.37	-	-		-	-	-10.27	NM_007707	Suppressor of cytokine signaling 3
Stat1	-	-	-		-	-	-2.95	NM_009283	Signal transducer and activator of transcription 1
Syk	2.24	-	-		-	-	-2.87	NM_011518	Spleen tyrosine Kinase
Tlr2	-	-	-		-	-	-3.61	NM_011905	Toll-like receptor 2
Tlr4	2.52	-	-		-	-	-5.03	NM_021297	Toll-like receptor 4
Tlr9	3.33	-	-		-	-	-3.48	NM_031178	Toll-like receptor 9
Traf6	-	-	-		-2.14	-	-	NM_009424	Tnf receptor- associated factor 6
